# Supplementary material for: Alterations of the skin microbiome in HIV infection with pruritus
Source: Front Cell Infect Microbiol. 2026 Apr 22;16:1749838. doi: 10.3389/fcimb.2026.1749838 (PMC13144027; doi:10.3389/fcimb.2026.1749838)
Supplement: Supplementary file 3 [file Table1.xls]

## Sheet: Supplementary Table 1
Taxon	Control	Normal	Pruritus
g_Burkholderia-Caballeronia-Paraburkholderia	0.179669076923077	0.229716571428571	0.160453708333333
g_Cutibacterium	0.0989139615384615	0.226802642857143	0.0891515
g_Staphylococcus	0.0557434230769231	0.0797040714285714	0.0607219166666667
g_Corynebacterium	0.0898288461538462	0.0294423571428571	0.0567247083333333
g_Acinetobacter	0.0481227307692308	0.0637364285714286	0.0297124166666667
g_Allorhizobium-Neorhizobium-Pararhizobium-Rhizobium	0.0185931538461538	0.0765090714285714	0.00518845833333333
g_Chloroplast	0.012027	0.0225970714285714	0.034535
g_Streptococcus	0.0225052692307692	0.0046445	0.0272135
g_Micrococcus	0.0178575	0.012446	0.0229059583333333
g_Psychrobacter	0.02009	0.00253678571428571	0.0218733333333333
g_Paracoccus	0.0149584230769231	0.00500128571428571	0.0182141666666667
g_Massilia	0.00682657692307692	0.0148	0.00988938
g_Pseudomonas	0.0100353076923077	0.00130714285714286	0.0190386
g_Enhydrobacter	0.00476569230769231	0.0200610714285714	0.004526
g_Sphingomonas	0.00556961538461539	0.00360714285714286	0.0187995
g_Neisseria	0.0114540769230769	0.00157171428571429	0.0145751666666667
g_Chryseobacterium	0.00947673076923077	0.001372	0.0142934583333333
g_Actinomyces	0.00611903846153846	0.00267914285714286	0.0121534
g_Kocuria	0.009631	0.00387921428571429	0.00741370833333333
g_Rothia	0.0100161538461538	0.00331521428571429	0.00632175
Others	0.347796423076923	0.194270571428571	0.366294
